# Supplementary material for: Dynamics of extended-spectrum beta-lactamase-producing Enterobacterales colonization in long-term carriers following travel abroad
Source: Microb Genom. 2021 Jul 19;7(7):000576. doi: 10.1099/mgen.0.000576 (PMC8477403; doi:10.1099/mgen.0.000576)
Supplement: Supplementary material 2 [file mgen-7-0576-s002.xlsx]

## Sheet: Resistance genes
Table S3a. Matrix of persistent/transient strains and resistance genes detected
Present strain ID	Original strain ID	Carriage duration (months)	Transient/persistent status	CTX-M group	blaCTX-M-15	blaCTX-M-1	blaCTX-M-3	blaCTX-M-14	blaCTX-M-27	blaCTX-M-55	blaSHV-12	blaTEM-1B	blaOXA-1	blaCMY-42	aac(6')Ib-cr	aac(3)-IIa	aac(3)-IId	aph(3')-Ia	aph(3')-IIa	aadA1	aadA2	aadA5	aadA24	strA	strB	QnrS1	qepA	sul1	sul2	sul3	dfrA1	dfrA5	dfrA12	dfrA14	dfrA17	tet(A)	tet(B)	fosA	catA1	catB3	cmlA1	floR	mph(A)	ere(A)	erm(B)	IncFIA	IncFIB	IncFIC	IncFII
C4457 S2 ECR	T1-1	12	Persistent	9					blaCTX-M-27			blaTEM-1B									aadA5			strA	strB			sul1	sul2						dfrA17	tet(A)							mph(A)			IncFIA	IncFIB
C4254 S2 EC2	T2-1	12	Persistent	1						blaCTX-M-55		blaTEM-1B										aadA5		strA	strB			sul1	sul2						dfrA17												IncFIB		IncFII
C5016 S2 EC1	T3-1	<1	Transient	1			blaCTX-M-3					blaTEM-1B	blaOXA-1										aadA24	strA	strB				sul2		dfrA1						tet(B)	fosA	catA1										IncFII
C5016 S2 EC2	T3-2	6	Persistent	1	blaCTX-M-15								blaOXA-1		aac(6')Ib-cr	aac(3)-IIa						aadA5						sul1							dfrA17	tet(A)				catB3			mph(A)			IncFIA	IncFIB		IncFII
C4059 S2 EC1	T4-2	12	Persistent	1						blaCTX-M-55		blaTEM-1B				aac(3)-IIa			aph(3')-IIa					strA	strB				sul2					dfrA14		tet(A)						floR					IncFIB		IncFII
C4379 S2 EC1	T5-2	6	Persistent	1	blaCTX-M-15																																												IncFII
C4405 M1 EC2	T6-1	6	Persistent	1	blaCTX-M-15							blaTEM-1B					aac(3)-IId				aadA2							sul1					dfrA12				tet(B)		catA1				mph(A)				IncFIB
C4255 S2 EC1	T7-1	<1	Transient	1						blaCTX-M-55		blaTEM-1B												strA	strB				sul2					dfrA14		tet(A)											IncFIB
C4255 S2 EC2	T7-2	<1	Transient	9					blaCTX-M-27			blaTEM-1B										aadA5		strA	strB			sul1	sul2						dfrA17		tet(B)		catA1				mph(A)		erm(B)
C4255 S2 EC3	T7-3	<1	Transient	1						blaCTX-M-55		blaTEM-1B						aph(3')-Ia						strA	strB				sul2							tet(A)		fosA				floR					IncFIB	IncFIC	IncFII
C4255 S2 EC4	T7-4	<1	Transient	9					blaCTX-M-27								aac(3)-IId					aadA5		strA	strB	QnrS1		sul1	sul2						dfrA17	tet(A)							mph(A)				IncFIB		IncFII
C4255 M1 EC1	T7-5	11	Persistent	9					blaCTX-M-27			blaTEM-1B																																			IncFIB		IncFII
C1152 S2 EC2	T8-1	<1	Transient	1	blaCTX-M-15							blaTEM-1B												strA	strB	QnrS1			sul2					dfrA14		tet(A)											IncFIB
C1152 S2 EC3	T8-2	<1	Transient	1	blaCTX-M-15																					QnrS1								dfrA14		tet(A)
C1152 S2 EC5	T8-3	<1	Transient	1	blaCTX-M-15																					QnrS1										tet(A)
C1152 M1 EC1	T8-5	11	Persistent	1	blaCTX-M-15																	aadA5						sul1							dfrA17								mph(A)		erm(B)	IncFIA	IncFIB		IncFII
C4500 S2 EC1	T9-1	<1	Transient	1	blaCTX-M-15							blaTEM-1B	blaOXA-1		aac(6')Ib-cr	aac(3)-IIa																					tet(B)			catB3						IncFIA	IncFIB		IncFII
C4500 M1 EC	T9-3	5	Persistent	1	blaCTX-M-15																aadA2						qepA	sul1	sul2				dfrA12				tet(B)		catA1				mph(A)		erm(B)	IncFIA	IncFIB		IncFII
C4322 S2 EC	T10-1	<1	Transient	1	blaCTX-M-15							blaTEM-1B												strA	strB	QnrS1			sul2					dfrA14		tet(A)											IncFIB		IncFII
C4170 S2 EC2	T11-1	<1	Transient	1	blaCTX-M-15																			strA	strB			sul1	sul2			dfrA5											mph(A)	ere(A)			IncFIB
[truncated: 8 more columns]

## Sheet: virulence genes
Table S3b. Matrix of persistent/transientstrains and virulence genes detected
Present strain ID	Original strain ID	Carriage duration (months)	Transient/persistent status	aap_2	afaA	afaC-I	afaD	afaE-I	afaF-III	air	astA	capU	cesD	cesT	Chromosomal_ompT	chuA	chuS	chuT	chuU	chuV	chuW	chuX	chuY	cma_12	cnf1_4	cvaC	daaF	draA	draC	draD	draE2	draP	eatA_2	eilA	entA	entB	entC	entD	entE	entF	entS	Episomal_ompT	escC	escD	escF	escI	escJ	escN	escP
C4457 S2 ECR	T1-1	12	Persistent								1				1	1	1	1	1	1	1	1	1												1	1	1		1	1	1
C4254 S2 EC2	T2-1	12	Persistent		1	1				1	1				1	1	1	1	1	1	1	1	1				1			1		1		1	1	1	1	1	1	1	1
C5016 S2 EC1	T3-1	<1	Transient								1		1	1																					1	1	1	1	1	1	1		1	1	1	1	1	1	1
C5016 S2 EC2	T3-2	6	Persistent								1				1	1	1	1	1	1	1	1	1		1										1	1	1		1	1	1
C4059 S2 EC1	T4-2	12	Persistent			1					1					1	1	1	1	1	1	1	1	1			1	1		1	1	1		1	1	1	1	1	1	1	1
C4379 S2 EC1	T5-2	6	Persistent								1																								1	1	1	1	1	1	1
C4405 M1 EC2	T6-1	6	Persistent		1						1	1															1		1	1		1			1	1	1	1	1	1	1
C4255 S2 EC1	T7-1	<1	Transient								1																								1	1	1	1	1	1	1
C4255 S2 EC2	T7-2	<1	Transient							1	1					1	1	1	1	1	1	1	1											1	1	1	1		1	1	1
C4255 S2 EC3	T7-3	<1	Transient																							1									1	1	1	1	1	1	1	1
C4255 S2 EC4	T7-4	<1	Transient								1				1	1	1	1	1	1	1	1	1												1	1	1		1	1	1
C4255 M1 EC1	T7-5	11	Persistent								1				1	1	1	1	1	1	1	1	1		1										1	1	1		1	1	1
C1152 S2 EC2	T8-1	<1	Transient								1																								1	1	1	1	1	1	1
C1152 S2 EC3	T8-2	<1	Transient									1																							1	1	1	1	1	1	1
C1152 S2 EC5	T8-3	<1	Transient																																1	1	1	1	1	1	1
C1152 M1 EC1	T8-5	11	Persistent								1				1	1	1	1	1	1	1	1	1											1	1	1	1	1	1	1	1
C4500 S2 EC1	T9-1	<1	Transient								1				1	1	1	1	1	1	1	1	1											1		1	1	1	1
C4500 M1 EC	T9-3	5	Persistent			1	1				1				1	1	1	1	1	1	1	1	1				1	1				1		1	1	1	1	1	1	1	1
C4322 S2 EC	T10-1	<1	Transient								1	1																							1	1	1	1	1	1	1
C4170 S2 EC2	T11-1	<1	Transient								1	1			1	1	1	1	1	1	1	1	1												1	1	1	1	1	1	1
1 = presence
[truncated: 103 more columns]
